# Supplementary material for: Dynamic Histone Modification Patterns in Key Transcription Factor Genes During Porcine Adipogenesis
Source: Genes (Basel). 2026 Apr 28;17(5):521. doi: 10.3390/genes17050521 (PMC13205497; doi:10.3390/genes17050521)
Supplement: Supplementary file 1 [file genes-17-00521-s001.zip]

Archive with 1 entries (1 files):
- genes-4250770-supplementary.pdf
